# Supplementary material for: Identification of Site in the UTY Gene as Safe Harbor Locus on the Y Chromosome of Pig
Source: Genes (Basel). 2024 Aug 1;15(8):1005. doi: 10.3390/genes15081005 (PMC11353466; doi:10.3390/genes15081005)
Supplement: Supplementary file 1 [file genes-15-01005-s001.zip]

Archive with 1 entries (1 files):
- genes-3111243-supplementary.pdf
